# Supplementary material for: Spatiotemporal Epidemiology of Lumpy Skin Disease and Evaluation of the Heterologous Goatpox Vaccine: Insights into Immunogenicity and Impact
Source: Vaccines (Basel). 2025 Jun 13;13(6):641. doi: 10.3390/vaccines13060641 (PMC12197790; doi:10.3390/vaccines13060641)
Supplement: Supplementary file 1 [file vaccines-13-00641-s001.zip]

Archive with 1 entries (1 files):
- vaccines-3601523-supplementary.pdf
